# Supplementary material for: Biplanar High-Speed Fluoroscopy of Pony Superficial Digital Flexor Tendon (SDFT)—An In Vivo Pilot Study
Source: Vet Sci. 2021 May 27;8(6):92. doi: 10.3390/vetsci8060092 (PMC8228745; doi:10.3390/vetsci8060092)
Supplement: Supplementary file 1 [file vetsci-08-00092-s001.zip]

Archive with 1 entries (1 files):
- vetsci-1219518-supplementary.mp4
